# Supplementary material for: Behavior test for seven-week old puppies (Canis familiaris): Inter-rater reliability and factors associated with test performance
Source: PLoS One. 2020 Jul 29;15(7):e0236271. doi: 10.1371/journal.pone.0236271 (PMC7390333; doi:10.1371/journal.pone.0236271)
Supplement: S1 Data — (XLSX) [file pone.0236271.s001.xlsx]

## Sheet: Data averaged
ID	taglia 1=small 2=medium 3=large 4=giant	Litter	Litter size	Sex	Envirorment Score	Mother score	Primipara or multipara	Social attraction test	Following test	Retrieving test	Sudden Apparence test	Noise test	Dog- human interaction	Learning predisposition
1	3	2	7	1	1	2	1	240	300	240	150	300	300	300
2	3	2	7	1	1	2	1	120	100	60	150	100	100	100
3	3	2	7	1	1	2	1	300	300	240	150	300	300	300
4	3	2	7	1	1	2	1	300	300	240	225	200	300	200
5	3	2	7	2	1	2	1	180	300	60	150	300	300	200
6	3	2	7	2	1	2	1	240	200	180	225	200	200	200
7	3	2	7	2	1	2	1	240	200	240	300	300	200	300
8	3	3	6	1	1	2	2	60	100	60	150	200	100	100
9	3	3	6	1	1	2	2	60	100	60	150	200	100	100
10	3	3	6	1	1	2	2	120	200	120	150	200	200	200
11	3	3	6	2	1	2	2	300	300	240	150	200	300	200
12	3	3	6	2	1	2	2	300	300	120	300	300	300	300
13	3	3	6	2	1	2	2	240	200	60	150	200	200	100
14	2	17	4	2	2	2	2	240	200	240	225	200	200	200
15	2	17	4	1	2	2	2	180	200	180	225	300	200	300
16	2	17	4	2	2	2	2	300	200	180	225	300	300	300
17	2	17	4	1	2	2	2	300	300	180	225	300	300	300
18	3	11	5	2	1	2	2	300	300	180	150	300	300	200
19	3	11	5	1	1	2	2	300	300	60	150	200	300	100
20	3	11	5	1	1	2	2	300	200	180	150	300	300	200
21	3	11	5	1	1	2	2	240	200	60	150	100	200	100
22	3	11	5	1	1	2	2	180	100	180	150	200	100	200
23	3	14	5	2	1	2	2	180	200	120	150	300	200	200
24	3	14	5	2	1	2	2	300	200	300	150	300	300	300
25	3	14	5	2	1	2	2	240	200	240	225	200	200	200
26	3	14	5	2	1	2	2	300	200	180	300	300	300	300
27	3	14	5	1	1	2	2	300	200	180	225	300	300	300
28	3	13	7	1	2	2	2	300	300	300	300	300	300	300
29	3	13	7	1	2	2	2	300	200	120	150	300	300	200
30	3	13	7	1	2	2	2	240	200	60	150	100	200	100
31	3	13	7	2	2	2	2	240	200	180	225	200	200	200
32	3	13	7	2	2	2	2	300	300	240	300	300	300	300
33	3	13	7	2	2	2	2	300	200	240	75	300	300	200
34	3	13	7	2	2	2	2	240	200	60	75	100	200	100
35	3	1	7	1	2	2	1	240	300	300	300	300	300	300
36	3	1	7	2	2	2	1	300	300	180	225	300	300	300
37	3	1	7	2	2	2	1	120	100	60	225	100	100	100
38	2	6	7	2	2	2	2	240	100	60	150	200	200	100
39	2	6	7	2	2	2	2	180	200	180	150	200	200	200
40	2	6	7	2	2	2	2	240	200	120	75	300	200	200
41	2	6	7	2	2	2	2	180	100	60	150	200	100	100
42	2	6	7	2	2	2	2	300	300	180	225	300	300	300
43	2	6	7	2	2	2	2	60	100	240	150	200	100	200
44	2	6	7	1	2	2	2	240	200	180	225	300	200	300
45	2	10	2	1	2	2	1	240	200	240	150	300	200	300
46	2	10	2	1	2	2	1	240	200	300	75	300	200	200
47	2	15	5	1	2	2	1	300	300	240	150	300	300	300
48	2	15	5	2	2	2	1	60	100	180	150	300	100	200
49	2	15	5	2	2	2	1	180	100	180	75	200	100	100
50	2	15	5	2	2	2	1	300	100	180	225	300	200	300
51	2	15	5	2	2	2	1	180	100	300	225	300	100	300
52	2	18	2	1	2	1	2	300	300	180	75	300	300	200
53	2	18	2	2	2	1	2	300	300	300	150	300	300	300
54	3	1	5	2	1	1	1	60	100	300	150	200	100	200
55	3	1	5	1	1	1	1	60	100	60	150	100	100	100
56	3	1	5	1	1	1	1	240	100	240	150	100	200	200
57	3	1	5	1	1	1	1	60	100	60	150	100	100	100
58	3	1	5	1	1	#N/A	1	60	100	180	75	100	100	100
59	1	4	2	2	2	2	2	180	300	120	75	100	300	100
60	1	4	2	2	2	2	2	240	100	120	150	200	200	200
61	1	5	2	1	2	1	1	240	200	60	75	200	200	100
62	1	5	2	2	2	2	1	300	300	120	75	100	300	100
63	1	8	4	2	2	2	1	180	100	60	150	100	100	100
64	1	8	4	2	2	2	1	240	100	60	150	100	200	100
65	1	8	4	1	2	2	1	120	100	60	225	200	100	200
66	1	8	4	2	2	2	1	180	200	240	300	300	200	300
67	1	9	1	1	2	2	2	60	100	180	225	300	100	300
68	3	1	3	#N/A	1	1	2	300	300	240	150	200	300	200
69	3	1	3	#N/A	1	1	2	300	200	60	150	300	300	200
70	3	1	3	#N/A	1	1	2	180	200	300	300	300	200	300
71	3	19	6	2	2	2	2	300	300	180	300	300	300	300
72	3	19	6	2	2	2	2	60	100	180	225	300	100	300
73	3	19	6	2	2	2	2	60	100	60	225	200	100	200
74	3	19	6	2	2	2	2	60	100	60	225	200	100	200
75	3	19	6	1	2	2	2	240	200	60	225	200	200	200
76	3	19	6	1	2	2	2	300	200	240	225	200	300	200
77	4	7	6	2	1	2	2	180	100	60	150	100	100	100
78	4	7	6	2	1	2	2	240	100	60	75	200	200	100
79	4	7	6	1	1	2	2	240	200	180	75	100	200	100
80	4	7	6	1	1	2	2	300	300	180	75	100	300	100
81	4	7	6	1	1	2	2	300	300	60	150	100	300	100
82	4	7	6	1	1	2	2	60	100	60	75	100	100	100
83	4	12	13	2	1	2	2	180	200	60	150	200	200	100
84	4	12	13	2	1	2	2	300	300	180	300	100	300	200
85	4	12	13	2	1	2	2	60	100	120	225	100	100	100
86	4	12	13	2	1	2	2	120	100	240	225	200	100	200
87	4	12	13	2	1	2	2	60	100	60	150	200	100	100
88	4	12	13	2	1	2	2	60	100	240	300	100	100	200
89	4	12	13	2	1	2	2	300	300	180	300	300	300	300
90	4	12	13	1	1	2	2	300	200	120	300	300	300	300
91	4	12	13	1	1	2	2	60	100	60	150	100	100	100
92	4	12	13	1	1	2	2	60	100	60	150	100	100	100
93	4	12	13	1	1	2	2	240	100	60	150	100	200	100
94	4	12	13	1	1	2	2	180	200	240	300	300	200	300
95	4	12	13	1	1	2	2	60	100	60	75	100	100	100
96	4	16	10	2	1	2	1	240	200	60	150	200	200	100
97	4	16	10	2	1	2	1	180	200	60	150	200	200	100
98	4	16	10	2	1	2	1	240	100	180	75	300	200	200
99	4	16	10	2	1	2	1	180	100	60	225	200	100	200
100	4	16	10	1	1	2	1	60	100	60	75	100	100	100
101	4	16	10	1	1	2	1	240	200	60	225	200	200	200
102	4	16	10	1	1	2	1	60	100	60	150	100	100	100
103	4	16	10	1	1	2	1	180	200	180	225	300	200	300
104	4	16	10	1	1	2	1	180	100	120	225	200	100	200
105	4	16	10	1	1	2	1	240	200	300	225	200	200	300
